# Supplementary material for: Thermotactic behaviour in lacustrine and riverine forms of Salmo trutta and its relevance to an emerging parasitic disease (PKD) in the wake of climate change
Source: Sci Rep. 2024 Jun 12;14:13539. doi: 10.1038/s41598-024-64137-x (PMC11169546; doi:10.1038/s41598-024-64137-x)
Supplement: Supplementary file 1 — Supplementary Information. [file 41598_2024_64137_MOESM1_ESM.xlsx]

## Sheet: Experiment 1
group	period	trial	weight	Nstart	Nmiddle	Nfeeding	Npreferred	Nopposite
SF	Habituation1	R2.1	45	21	6	2	28	15
SF	Habituation1	R4.1	42	37	4	0	41	1
SF	Habituation1	R6.1	45	36	5	0	41	4
BF	Habituation1	R1.1	43	43	0	0	43	0
BF	Habituation1	R3.1	50	50	0	0	50	0
BF	Habituation1	R5.1	49	37	12	0	49	0
SF	Cold on preferred lane	R2.1	46	5	17	10	22	14
SF	Cold on preferred lane	R4.1	44	0	22	0	22	22
SF	Cold on preferred lane	R6.1	44	15	3	0	18	26
BF	Cold on preferred lane	R1.1	44	42	2	0	44	0
BF	Cold on preferred lane	R3.1	50	48	0	0	48	2
BF	Cold on preferred lane	R5.1	48	37	10	0	47	1
SF	Hot on preferred lane	R2.1	46	21	5	5	25	16
SF	Hot on preferred lane	R4.1	44	19	24	0	42	2
SF	Hot on preferred lane	R6.1	45	37	2	1	39	5
BF	Hot on preferred lane	R1.1	43	15	27	0	42	1
BF	Hot on preferred lane	R3.1	47	22	23	1	45	1
BF	Hot on preferred lane	R5.1	50	32	16	1	48	1
									E

## Sheet: Experiment 2
group	period	trial	weight	Nstart	Nmiddle	Nfeeding	Npreferred	Nopposite
control	Habituation1	R2	45	4	25	9	29	7
control	Habituation1	R4	49	19	25	0	44	5
control	Habituation1	R6	50	41	9	0	49	1
PKD	Habituation1	R1	49	30	18	1	48	0
PKD	Habituation1	R3	50	13	32	4	45	1
PKD	Habituation1	R5	48	44	0	0	44	4
control	Cold on preferred lane	R2	43	1	37	4	37	2
control	Cold on preferred lane	R4	47	21	26	0	46	1
control	Cold on preferred lane	R6	49	19	28	1	47	1
PKD	Cold on preferred lane	R1	43	34	8	0	42	1
PKD	Cold on preferred lane	R3	45	8	33	3	41	1
PKD	Cold on preferred lane	R5	47	36	1	0	36	11
control	Hot on preferred lane	R2	44	2	19	22	21	1
control	Hot on preferred lane	R4	45	42	2	0	44	1
control	Hot on preferred lane	R6	48	18	28	1	46	1
PKD	Hot on preferred lane	R1	47	4	29	12	33	2
PKD	Hot on preferred lane	R3	47	20	23	3	43	1
PKD	Hot on preferred lane	R5	43	3	1	2	4	37

## Sheet: Variables
Experiment
	1	Differences between the lacustrine and riverine subspecies
	2	PKD effect on cold-water preference
variables
group
	SF	Salmo trutta fario
	BF	Salmo trutta lacustris
	PKD	BF treated with Tetracapsuloides bryosalmonae
	control	BF not treated (control)
period
	Habituation1	first habituation period with 14 °C in both lanes
	Cold on preferred lane	13°C on lane that was preferred in first habituation period
	Hot on preferred lane	16°C on lane that was preferred in first habituation period
replicate	number of the runway
weight	total number in runway (from picture)
Nstart	number in 1st segment of the preferred lane	see figure 1
Nmiddle	number in 2nd segment of the preferred lane	see figure 1
Nfeeding	number in feeding segment	see figure 1
Npreferred	number in preferred lane (1st and 2nd segment)	see figure 1
Nopposite	number in opposite lane (not feeding segment)	see figure 1

## Sheet: blmer model
library(blme)
dt2<-dt[dt$period!="Habituation1",] # where dt is the dataframe of experiment 1 or 2
blmer.mod1 <- bglmer(cbind(Npreferred, weight-Npreferred) ~ group*period + (1|replicate), data = dt2, family=binomial(link='logit'), control=glmerControl(optimizer="bobyqa",optCtrl=list(maxfun=1000000)))
car::Anova(blmer.mod1, type=3)
blmer.mod2 <- bglmer(cbind(Nstart, weight-Nstart) ~ group*period + (1|replicate), data = dt2, family=binomial(link='logit'))
car::Anova(blmer.mod2, type=3)
